# Supplementary material for: Distinctive Traits of Four Apulian Traditional Agri-Food Product (TAP) Cheeses Manufactured at the Same Dairy Plant
Source: Foods. 2022 Feb 1;11(3):425. doi: 10.3390/foods11030425 (PMC8834160; doi:10.3390/foods11030425)
Supplement: Supplementary file 1 [file foods-11-00425-s001.zip]

Archive with 10 entries (8 files):
- foods-1470862-SI/
- foods-1470862-SI/Supplementary Figures Celano et al.,2021/
- foods-1470862-SI/Supplementary Figures Celano et al.,2021/.DS_Store
- foods-1470862-SI/Supplementary Figures Celano et al.,2021/figure S1.pdf
- foods-1470862-SI/Supplementary Figures Celano et al.,2021/figure S2.png
- foods-1470862-SI/Supplementary Figures Celano et al.,2021/figure S3.pdf
- foods-1470862-SI/Supplementary Figures Celano et al.,2021/figure S4.pdf
- foods-1470862-SI/Supplementary Figures Celano et al.,2021/figure S5.pdf
- foods-1470862-SI/Supplementary Figures Celano et al.,2021/figure S6.pdf
- foods-1470862-SI/Supplementary Figures Celano et al.,2021/figure S7.pdf
